# Supplementary material for: Convergent allostery in ribonucleotide reductase
Source: Nat Commun. 2019 Jun 14;10:2653. doi: 10.1038/s41467-019-10568-4 (PMC6572854; doi:10.1038/s41467-019-10568-4)
Supplement: Supplementary file 4 — Source Data [file 41467_2019_10568_MOESM4_ESM.xlsx]

## Sheet: Figure 2
Figure 2a	EFA-separated SEC-SAXS profiles										Figure 2b	dATP Titration Rg Values (Guinier)
	Apo-NrdE			Holo-NrdE			NrE filament					Apo-NrdE			Holo-NrdE
	q	I	I_err	q	I	I_err	q	I	I_err			[dATP] (µM)	Rg (Å)	Rg Error	[dATP] (µM)	Rg (Å)	Rg Error
	0.018	714.741	4.16112	0.008	2786.57	22.6672	0.01	8212.35	48.3273			0	45.81	0.29	0	28.56	0.14
	0.02	683.747	3.27701	0.01	2735.68	10.766	0.012	6819.4	16.622			1	47.73	0.33	2	37.55	0.26
	0.022	665.052	2.67733	0.012	2641.66	6.96063	0.014	5446.11	10.3407			2	47.72	0.34	4	40.33	0.22
	0.024	638.135	2.44608	0.014	2564.38	5.47889	0.016	4383.27	7.01203			3	49.6	0.32	10	47.15	0.32
	0.026	623.295	2.05838	0.016	2467.63	4.56821	0.018	3524.52	5.46996			4	51.14	0.42	20	64.45	0.72
	0.028	605.868	1.93937	0.018	2367.54	4.1755	0.02	2845.96	4.10406			10	55.7	0.43	50	80.37	0.86
	0.03	586.497	1.82712	0.02	2238.78	3.7084	0.022	2299.1	3.09766			20	70.9	1.06
	0.032	566.06	1.76029	0.022	2121.05	3.42936	0.024	1828.2	2.68467			50	85.32	1.79
	0.034	541.046	1.68514	0.024	2001.85	3.17349	0.026	1451.16	1.87537
	0.036	524.085	1.62659	0.026	1880.98	2.94198	0.028	1136.52	1.59036
	0.038	500.218	1.55618	0.028	1755.89	2.73665	0.03	875.07	1.39344
	0.04	478.856	1.46128	0.03	1632.92	2.58517	0.032	660.213	1.1974
	0.042	457.046	1.43465	0.032	1525.18	2.40103	0.034	490.162	1.05238
	0.044	430.585	1.39333	0.034	1409.78	2.25952	0.036	354.691	0.938799
	0.046	409.22	1.3567	0.036	1303.85	2.10973	0.038	246.168	0.839357
	0.048	392.144	1.33437	0.038	1201.59	2.01479	0.04	165.473	0.744554
	0.05	366.768	1.33411	0.04	1107.26	1.94241	0.042	108.225	0.710857
	0.052	347.235	1.31979	0.042	1018.94	1.85178	0.044	68.1876	0.667963
	0.054	329.606	1.31796	0.044	940.968	1.79265	0.046	42.1501	0.635193
	0.056	309.684	1.30097	0.046	867.105	1.71118	0.048	30.0815	0.617749
	0.058	292.559	1.2951	0.048	805.321	1.6497	0.05	27.1077	0.617642
	0.06	272.299	1.27101	0.05	743.024	1.61578	0.052	30.4867	0.618127
	0.062	254.709	1.27353	0.052	688.624	1.61149	0.054	36.4049	0.622092
	0.064	237.388	1.28669	0.054	642.098	1.58542	0.056	47.2673	0.624304
	0.066	220.963	1.30795	0.056	597.517	1.56457	0.058	58.2614	0.624523
	0.068	207.56	1.31576	0.058	554.081	1.53819	0.06	68.8162	0.626183
	0.07	193.25	1.32047	0.06	521.804	1.52605	0.062	78.2156	0.63229
	0.072	178.319	1.32024	0.062	489.271	1.55092	0.064	87.2597	0.640578
	0.074	166.111	1.30931	0.064	459.708	1.56962	0.066	96.4326	0.661343
	0.076	148.859	1.28021	0.066	433.193	1.57126	0.068	98.9363	0.664094
	0.078	138.116	1.31034	0.068	402.796	1.57806	0.07	107.539	0.683118
	0.08	127.933	1.30629	0.07	379.858	1.50285	0.072	121.189	0.693581
	0.082	115.123	1.32956	0.072	358.712	1.53819	0.074	137.43	0.688476
	0.084	104.702	1.31454	0.074	335.044	1.54749	0.076	143.603	0.684691
	0.086	97.0545	1.32422	0.076	314.066	1.55023	0.078	140.121	0.704304
	0.088	85.7017	1.31407	0.078	290.115	1.54518	0.08	132.006	0.69451
	0.09	79.4307	1.33201	0.08	272.441	1.55395	0.082	118.789	0.6951
	0.092	72.2524	1.3173	0.082	249.253	1.53355	0.084	104.554	0.694341
	0.094	61.4829	1.34211	0.084	232.996	1.55266	0.086	89.6992	0.693205
	0.096	57.7074	1.32468	0.086	211.836	1.54457	0.088	76.9365	0.673292
	0.098	51.643	1.34352	0.088	189.647	1.54919	0.09	61.9989	0.682289
	0.1	46.9045	1.32198	0.09	177.708	1.53043	0.092	51.0248	0.668449
	0.102	41.8753	1.33843	0.092	158.989	1.5539	0.094	40.9218	0.673843
	0.104	34.3675	1.32802	0.094	139.395	1.52703	0.096	34.8226	0.663786
	0.106	30.6152	1.34722	0.096	128.337	1.54194	0.098	28.1602	0.671262
	0.108	28.1124	1.32394	0.098	115.129	1.52109	0.1	21.4438	0.656003
	0.11	23.3549	1.257	0.1	101.92	1.53322	0.102	18.172	0.664217
	0.112	20.4324	1.28261	0.102	87.9069	1.51151	0.104	15.4881	0.660479
	0.114	16.4771	1.29721	0.104	79.8457	1.47435	0.106	14.1423	0.662636
	0.116	18.1332	1.30282	0.106	68.6602	1.43379	0.108	12.4442	0.653616
	0.118	15.0285	1.30321	0.108	64.6867	1.46987	0.11	11.1081	0.619328
	0.12	12.9172	1.3181	0.11	56.9842	1.47376	0.112	10.3401	0.63237
	0.122	10.044	1.32192	0.112	51.4528	1.48538	0.114	10.1333	0.640662
	0.124	12.8206	1.31675	0.114	43.8987	1.47823	0.116	8.24254	0.644916
	0.126	8.77097	1.31988	0.116	40.8737	1.49358	0.118	8.32806	0.640165
	0.128	6.68114	1.32473	0.118	37.1614	1.48146	0.12	7.34367	0.65253
	0.13	8.03441	1.32605	0.12	31.0147	1.48889	0.122	8.68906	0.655807
	0.132	6.80092	1.34082	0.122	25.4721	1.50937	0.124	8.07866	0.656897
	0.134	5.08189	1.32751	0.124	25.7459	1.49885	0.126	7.63572	0.657001
	0.136	4.61231	1.32559	0.126	23.4178	1.50461	0.128	7.14296	0.659319
	0.138	8.5001	1.35615	0.128	22.5463	1.49409	0.13	5.31636	0.655218
	0.14	5.07539	1.32947	0.13	22.7839	1.53134	0.132	6.80807	0.663556
	0.142	5.49193	1.31707	0.132	19.2571	1.50072	0.134	4.5554	0.653218
	0.144	6.32001	1.26145	0.134	19.8325	1.50445	0.136	5.59037	0.660533
	0.146	4.43302	1.26275	0.136	17.126	1.49001	0.138	5.44363	0.665294
	0.148	6.601	1.2969	0.138	17.053	1.49183	0.14	5.01941	0.664588
	0.15	4.45392	1.29043	0.14	17.4696	1.39376	0.142	4.14864	0.6498
	0.152	4.05367	1.31692	0.142	14.8622	1.44818	0.144	4.42309	0.623846
	0.154	2.46571	1.29219	0.144	16.5386	1.44187	0.146	5.52805	0.629429
	0.156	4.36267	1.32229	0.146	14.3421	1.47031	0.148	5.2961	0.642936
	0.158	5.7199	1.31413	0.148	12.1888	1.46129	0.15	5.07167	0.638433
	0.16	3.84808	1.33653	0.15	14.2388	1.49328	0.152	5.31293	0.648561
	0.162	4.39816	1.31929	0.152	14.7472	1.47744	0.154	5.49816	0.644132
	0.164	3.62559	1.33305	0.154	11.6258	1.50499	0.156	5.12416	0.651085
	0.166	3.61612	1.30608	0.156	11.8723	1.47388	0.158	3.46296	0.648231
	0.168	4.17495	1.33809	0.158	11.9646	1.50752	0.16	4.63104	0.656984
	0.17	1.0977	1.3135	0.16	10.5141	1.47247	0.162	3.18901	0.650779
	0.172	5.49316	1.3215	0.162	9.92538	1.50451	0.164	3.45079	0.659909
	0.174	2.74863	1.31653	0.164	11.426	1.47399	0.166	3.96459	0.647451
	0.176	6.28113	1.32329	0.166	7.247	1.50063	0.168	3.86591	0.663443
	0.178	2.34948	1.27103	0.168	9.24062	1.47429	0.17	3.42737	0.645689
	0.18	2.10718	1.23848	0.17	11.2556	1.49552	0.172	3.35966	0.653972
	0.182	2.84568	1.26561	0.172	10.7469	1.4722	0.174	2.46384	0.645189
	0.184	0.472992	1.28254	0.174	9.5122	1.38428	0.176	2.06253	0.655663
	0.186	3.40672	1.30537	0.176	9.70194	1.40683	0.178	3.33026	0.628963
	0.188	2.91338	1.29625	0.178	10.5678	1.43578	0.18	1.68411	0.613456
	0.19	3.18651	1.32303	0.18	7.50215	1.44667	0.182	2.12182	0.624347
	0.192	4.76442	1.31424	0.182	7.43622	1.46567	0.184	2.08518	0.630191
	0.194	1.25907	1.32416	0.184	8.11076	1.47197	0.186	2.42631	0.645625
	0.196	1.74878	1.30591	0.186	10.5161	1.48473	0.188	1.62388	0.631691
	0.198	1.34071	1.32194	0.188	8.6206	1.47531	0.19	1.90397	0.651061
	0.2	-0.544027	1.29856	0.19	8.76817	1.46525	0.192	2.30047	0.64305
	0.202	2.23284	1.32093	0.192	7.26192	1.48101	0.194	1.79936	0.648854
	0.204	0.078065	1.30173	0.194	6.74962	1.47302	0.196	0.834873	0.64393
	0.206	2.77618	1.32233	0.196	6.8792	1.47314	0.198	0.877429	0.648489
	0.208	1.62317	1.29526	0.198	7.24783	1.4678	0.2	0.738002	0.646061
	0.21	0.981809	1.31489	0.2	8.07118	1.47983	0.202	0.944233	0.653518
	0.212	0.361879	1.28784	0.202	6.71744	1.46474	0.204	1.67489	0.638565
	0.214	1.66966	1.21019	0.204	7.51376	1.48798	0.206	1.51432	0.654858
	0.216	-0.561491	1.23855	0.206	7.16645	1.45547	0.208	1.48541	0.645162
	0.218	1.04052	1.27525	0.208	6.71872	1.43205	0.21	1.86102	0.653023
	0.22	0.0290067	1.26976	0.21	6.9545	1.35712	0.212	1.04744	0.634537
	0.222	1.3816	1.31051	0.212	6.5749	1.41943	0.214	0.643152	0.593665
	0.224	3.01689	1.28968	0.214	5.31988	1.42895	0.216	0.576799	0.611652
	0.226	1.53588	1.32007	0.216	8.86478	1.47059	0.218	1.38927	0.629138
	0.228	1.60845	1.28647	0.218	6.14358	1.44943	0.22	0.533907	0.623703
	0.23	3.51721	1.31658	0.22	6.33192	1.49152	0.222	0.119724	0.643713
	0.232	0.604534	1.29122	0.222	3.98928	1.43942	0.224	1.03917	0.630177
	0.234	-0.0946655	1.31289	0.224	4.93628	1.48547	0.226	0.32859	0.651948
	0.236	2.6401	1.2907	0.226	5.43926	1.45099	0.228	2.07458	0.631928
	0.238	-0.692333	1.29645	0.228	3.84065	1.47193	0.23	1.43873	0.641611
	0.24	-0.254063	1.29764	0.23	5.5037	1.46122	0.232	2.39305	0.632623
	0.242	2.29427	1.2961	0.232	4.68392	1.46431	0.234	0.532795	0.641842
	0.244	-0.460704	1.30183	0.234	4.86704	1.45141	0.236	1.45622	0.634522
	0.246	1.85916	1.29224	0.236	4.96348	1.45055	0.238	-0.232976	0.638069
	0.248	-0.472281	1.20946	0.238	4.82893	1.45542	0.24	1.91357	0.636647
	0.25	1.43852	1.21964	0.24	2.18605	1.45695	0.242	2.69439	0.637784
	0.252	1.83113	1.25658	0.242	2.54421	1.43654	0.244	0.7348	0.637305
	0.254	-0.957206	1.25997	0.244	1.82617	1.31117	0.246	1.41988	0.634014
	0.256	1.86494	1.2981	0.246	5.34738	1.38269	0.248	1.4829	0.593572
	0.258	3.70609	1.28494	0.248	6.43771	1.39866	0.25	1.75273	0.587983
	0.26	2.80783	1.30451	0.25	4.32229	1.44835	0.252	0.938073	0.612476
	0.262	1.39751	1.27902	0.252	0.106255	1.44394	0.254	0.356303	0.615251
	0.264	2.16794	1.3034	0.254	0.972149	1.45428	0.256	-0.106267	0.635204
	0.266	0.537408	1.27525	0.256	5.8493	1.43314	0.258	2.03	0.630615
	0.268	-0.432785	1.30362	0.258	4.44974	1.45568	0.26	1.80984	0.637661
	0.27	2.79636	1.27251	0.26	2.91449	1.43248	0.262	1.45898	0.63093
	0.272	0.275279	1.30362	0.262	-0.766747	1.45739	0.264	1.22513	0.633605
	0.274	-0.156602	1.27011	0.264	3.78371	1.42714	0.266	1.16998	0.624515
	0.276	-0.159609	1.2959	0.266	1.7786	1.44957	0.268	1.72107	0.64145
	0.278	0.153545	1.27572	0.268	5.60804	1.42205	0.27	1.66293	0.620437
	0.28	2.167	1.08691	0.27	5.8148	1.13342	0.272	0.538248	0.642711
	0.282005	2.19837	1.01944	0.272009	5.23394	1.09473	0.274	-0.303721	0.619634
	0.284011	0.275211	0.985683	0.274019	3.32915	1.05148	0.276	1.11839	0.633191
	0.286016	1.15774	0.980602	0.276028	3.82607	1.04113	0.278	1.99879	0.631725
	0.288022	0.40888	0.951933	0.278037	4.36777	0.997696	0.28	1.29585	0.541698
	0.290027	0.93533	0.921622	0.280047	4.00059	0.975867	0.282005	0.514446	0.498455
	0.292033	-0.665668	0.880305	0.282056	4.11735	0.961802	0.284011	1.80313	0.494283
	0.294038	2.01541	0.883632	0.284065	3.9948	0.929103	0.286016	1.06348	0.474943
	0.296044	-0.0382911	0.854318	0.286075	2.97268	0.914914	0.288022	1.07998	0.472045
	0.298049	-0.34864	0.833569	0.288084	3.34098	0.905224	0.290027	0.491949	0.452068
	0.300055	-1.17249	0.807789	0.290093	2.77509	0.892665	0.292033	1.07433	0.423661
	0.30206	-0.0609112	0.806715	0.292103	3.13695	0.866895	0.294038	0.619429	0.429616
	0.304066	0.932671	0.800587	0.294112	2.29499	0.846941	0.296044	0.557837	0.406666
	0.306071	0.404584	0.779263	0.296121	2.89452	0.833617	0.298049	1.12203	0.406407
	0.308077	0.501258	0.762675	0.298131	4.96369	0.820772	0.300055	0.130229	0.398331
	0.310082	0.739351	0.764344	0.30014	2.75813	0.813764	0.30206	0.756029	0.394131
	0.312088	-0.215048	0.73949	0.30215	3.64683	0.800852	0.304066	0.684141	0.388052
	0.314093	0.406938	0.734268	0.304159	4.66108	0.80373	0.306071	0.459975	0.377533
	0.316099	-1.29304	0.732858	0.306168	3.88097	0.792912	0.308077	1.14651	0.372503
	0.318104	0.898728	0.709908	0.308178	4.14389	0.773696	0.310082	-0.0865093	0.373708
	0.32011	1.44855	0.698616	0.310187	2.55107	0.775846	0.312088	1.09085	0.363717
	0.322115	0.669917	0.685456	0.312196	4.47857	0.76344	0.314093	1.32359	0.362102
	0.324121	-0.220203	0.68212	0.314206	3.87173	0.750655	0.316099	0.937771	0.35953
	0.326126	0.203773	0.679111	0.316215	3.37931	0.740309	0.318104	0.664765	0.344716
	0.328132	0.562102	0.667045	0.318224	3.512	0.732692	0.32011	0.108902	0.337972
	0.330137	1.41906	0.6629	0.320234	4.47006	0.735452	0.322115	1.37927	0.333949
	0.332143	0.737367	0.666598	0.322243	4.24663	0.721181	0.324121	1.08392	0.340283
	0.334148	1.22927	0.641375	0.324252	4.71217	0.709848	0.326126	1.3574	0.334257
	0.336154	0.292259	0.643062	0.326262	4.74993	0.711632	0.328132	0.307728	0.319725
	0.338159	0.895229	0.634949	0.328271	1.59833	0.706563	0.330137	0.244819	0.32179
	0.340165	0.448165	0.639559	0.33028	3.01748	0.70323	0.332143	0.890866	0.327497
	0.34217	1.7408	0.620918	0.33229	4.96733	0.684283	0.334148	1.10405	0.318915
	0.344176	0.552881	0.622918	0.334299	4.01224	0.697402	0.336154	1.18709	0.309283
	0.346181	0.626898	0.606188	0.336308	3.83289	0.670775	0.338159	0.463965	0.31157
	0.348187	0.82917	0.617214	0.338318	3.2666	0.674579	0.340165	0.115073	0.311355
	0.350192	-0.102447	0.61118	0.340327	3.79237	0.654089	0.34217	0.899677	0.301996
	0.352198	1.19147	0.607929	0.342336	3.29703	0.664396	0.344176	0.303184	0.301773
	0.354203	0.31493	0.595484	0.344346	3.12034	0.647561	0.346181	0.767442	0.294553
	0.356209	1.32769	0.596484	0.346355	3.29718	0.650099	0.348187	0.305984	0.29914
	0.358214	0.313336	0.595207	0.348364	2.05293	0.644307	0.350192	0.748056	0.295416
	0.36022	1.42652	0.583368	0.350374	4.24621	0.648797	0.352198	0.352081	0.298227
	0.362225	0.267457	0.584573	0.352383	3.67602	0.625888	0.354203	1.06342	0.286325
	0.364231	1.06292	0.57369	0.354393	2.95394	0.627845	0.356209	0.509125	0.289209
	0.366236	-0.541394	0.570709	0.356402	3.49544	0.625035	0.358214	0.846529	0.292591
	0.368242	0.172667	0.568464	0.358411	2.63156	0.627431	0.36022	0.854855	0.282336
	0.370247	0.240875	0.554807	0.360421	3.49911	0.611337	0.362225	1.39926	0.281261
	0.372253	1.68812	0.558286	0.36243	3.48403	0.622431	0.364231	1.09291	0.27827
	0.374258	1.5051	0.554846	0.364439	2.92733	0.600686	0.366236	1.19582	0.278632
	0.376264	1.11833	0.549861	0.366449	2.69151	0.60426	0.368242	0.761464	0.281249
	0.378269	-0.120125	0.556074	0.368458	3.07093	0.595636	0.370247	0.412803	0.269314
	0.380275	0.176095	0.547315	0.370467	3.99605	0.598999	0.372253	0.707762	0.269942
	0.38228	0.191073	0.537057	0.372477	1.88519	0.595071	0.374258	0.92996	0.268787
	0.384286	0.902098	0.531081	0.374486	3.43208	0.580649	0.376264	1.06659	0.265181
	0.386291	0.855749	0.539603	0.376495	2.9607	0.585591	0.378269	0.941163	0.27107
	0.388297	0.625563	0.535742	0.378505	3.45385	0.576388	0.380275	0.830173	0.26658
	0.390302	-0.555893	0.524711	0.380514	2.87345	0.588756	0.38228	0.883357	0.263481
	0.392308	0.628867	0.524284	0.382523	1.78761	0.565541	0.384286	0.384261	0.2624
	0.394313	0.660169	0.521962	0.384533	2.99383	0.578607	0.386291	1.09479	0.265844
	0.396319	1.14365	0.522146	0.386542	2.87672	0.574008	0.388297	0.603642	0.255534
	0.398324	-0.212814	0.520984	0.388551	3.34648	0.569353	0.390302	0.702486	0.254015
	0.40033	0.543498	0.512251	0.390561	2.54873	0.560192	0.392308	1.14224	0.256079
	0.402335	0.184343	0.509139	0.39257	4.33866	0.563928	0.394313	1.30987	0.249405
	0.404341	0.433873	0.508915	0.394579	3.99308	0.571637	0.396319	0.631185	0.252956
	0.406346	0.607771	0.505819	0.396589	3.05528	0.545623	0.398324	1.20379	0.254718
	0.408352	0.0121077	0.500474	0.398598	3.89071	0.553279	0.40033	0.48442	0.250464
	0.410357	0.886431	0.500193	0.400607	3.24769	0.55167	0.402335	0.850152	0.250696
	0.412363	0.929521	0.49598	0.402617	2.14957	0.553073	0.404341	0.740011	0.249702
	0.414368	-0.0256742	0.491982	0.404626	3.83781	0.538534	0.406346	1.2982	0.242279
	0.416374	0.962535	0.495039	0.406636	2.59006	0.534873	0.408352	1.00788	0.243575
	0.418379	0.479733	0.491195	0.408645	4.13997	0.542867	0.410357	1.03774	0.239367
	0.420385	0.579648	0.482335	0.410654	3.20016	0.53348	0.412363	0.95595	0.239851
	0.42239	0.431322	0.485712	0.412664	2.52248	0.532075	0.414368	0.958268	0.243544
	0.424396	0.563565	0.480738	0.414673	3.86457	0.533079	0.416374	0.826498	0.238497
	0.426401	0.470113	0.472916	0.416682	3.72096	0.536175	0.418379	0.777801	0.236137
	0.428407	0.238665	0.472686	0.418692	2.74609	0.523295	0.420385	0.96635	0.233532
	0.430412	0.613467	0.473726	0.420701	3.4661	0.520379	0.42239	0.298696	0.236339
	0.432418	0.39779	0.468848	0.42271	2.89203	0.51824	0.424396	0.819072	0.237969
	0.434423	0.758502	0.46565	0.42472	3.46693	0.51807	0.426401	0.569659	0.230267
	0.436429	1.0066	0.469492	0.426729	3.65309	0.525242	0.428407	0.363433	0.229783
	0.438434	1.29555	0.467017	0.428738	3.34844	0.50348	0.430412	0.796748	0.228202
	0.44044	-0.0894043	0.466743	0.430748	2.60875	0.514859	0.432418	0.945138	0.227401
	0.442445	0.305974	0.463113	0.432757	2.77512	0.512369	0.434423	0.62731	0.227867
	0.444451	0.118492	0.459466	0.434766	2.85245	0.50101	0.436429	1.24138	0.226868
	0.446456	0.532983	0.459911	0.436776	3.47898	0.507938	0.438434	1.23896	0.224576
	0.448462	0.182532	0.449907	0.438785	3.3205	0.502978	0.44044	0.749205	0.226598
	0.450467	1.21258	0.459996	0.440794	3.09764	0.500267	0.442445	0.395519	0.227681
	0.452473	0.752062	0.450111	0.442804	2.4374	0.513964	0.444451	0.932231	0.219647
	0.454478	0.855966	0.45066	0.444813	2.78876	0.532927	0.446456	0.996875	0.2216
	0.456484	-0.40622	0.457488	0.446822	3.26612	0.543823	0.448462	1.21239	0.217879
	0.458489	-0.0942165	0.482181	0.448832	3.31655	0.5103	0.450467	0.747554	0.223554
	0.460495	0.867762	0.478316	0.450841	3.21006	0.508593	0.452473	0.97031	0.21778
	0.4625	0.571675	0.469848	0.45285	3.29678	0.499165	0.454478	0.888014	0.216354
	0.464505	1.16695	0.464239	0.45486	2.93216	0.506505	0.456484	0.557666	0.223993
	0.466511	1.11253	0.458948	0.456869	3.04443	0.490427	0.458489	0.685091	0.231551
	0.468516	0.661612	0.452874	0.458879	3.24628	0.499872	0.460495	0.357423	0.230612
	0.470522	1.44359	0.448902	0.460888	3.01143	0.484101	0.4625	1.11074	0.231605
	0.472527	0.349969	0.442851	0.462897	4.07863	0.489673	0.464505	0.618265	0.221958
	0.474533	0.739838	0.450361	0.464907	3.04956	0.48739	0.466511	0.864461	0.221999
	0.476538	1.21761	0.445233	0.466916	2.98358	0.478278	0.468516	0.843524	0.217048
	0.478544	0.482614	0.438013	0.468925	4.01414	0.480291	0.470522	1.28344	0.219943
	0.480549	1.03839	0.433637	0.470935	2.69323	0.473624	0.472527	0.563785	0.217948
	0.482555	0.640352	0.435046	0.472944	3.153	0.477064	0.474533	0.927828	0.216525
	0.48456	1.07699	0.432119	0.474953	2.81806	0.466477	0.476538	1.0579	0.217023
	0.486566	0.330348	0.430307	0.476963	3.60475	0.47742	0.478544	1.17274	0.211682
	0.488571	1.24669	0.431212	0.478972	4.15556	0.467977	0.480549	0.816196	0.210254
	0.490577	0.869638	0.427314	0.480981	2.46539	0.467282	0.482555	1.51882	0.210456
	0.492582	-0.316874	0.428714	0.482991	3.16437	0.469479	0.48456	1.18335	0.210767
	0.494588	1.3024	0.423554	0.485	3.12529	0.457824	0.486566	0.864097	0.207561
	0.496593	1.57157	0.419729	0.487009	2.76071	0.45875	0.488571	1.02335	0.209571
	0.498599	1.18035	0.420863	0.489019	3.58878	0.45713	0.490577	1.0096	0.205873
	0.500604	0.571372	0.420359	0.491028	4.44258	0.462755	0.492582	1.05121	0.208296
	0.50261	1.044	0.411319	0.493037	2.39069	0.455816	0.494588	1.19461	0.205747
	0.504615	1.08445	0.413746	0.495047	3.48532	0.454254	0.496593	0.806828	0.203539
	0.506621	1.3625	0.411322	0.497056	3.47082	0.454892	0.498599	0.786071	0.200631
	0.508626	1.42988	0.410729	0.499065	3.46677	0.448009	0.500604	0.843168	0.204109
	0.510632	1.34919	0.407433	0.501075	3.87622	0.450323	0.50261	0.823427	0.199514
	0.512637	1.02696	0.407568	0.503084	3.30164	0.451319	0.504615	0.937928	0.200644
	0.514643	1.14059	0.406771	0.505093	3.32484	0.448015	0.506621	0.73544	0.199705
	0.516648	0.794462	0.402791	0.507103	3.14977	0.441395	0.508626	1.15366	0.199037
	0.518654	1.41399	0.39976	0.509112	2.579	0.448481	0.510632	0.711699	0.19714
	0.520659	0.911168	0.404174	0.511122	3.56463	0.439609	0.512637	0.563348	0.199062
	0.522665	1.3622	0.395844	0.513131	2.97139	0.44921	0.514643	0.632228	0.19997
	0.52467	0.871512	0.398917	0.51514	3.27425	0.441169	0.516648	0.958573	0.195027
	0.526676	0.515085	0.395923	0.51715	3.88983	0.441462	0.518654	0.891031	0.19397
	0.528681	1.50634	0.394589	0.519159	4.6853	0.442546	0.520659	0.885269	0.195174
	0.530687	0.528962	0.395526	0.521168	3.66403	0.43725	0.522665	0.4192	0.193832
	0.532692	0.752709	0.396204	0.523178	3.13308	0.446095	0.52467	0.961321	0.191182
	0.534698	1.88829	0.398522	0.525187	3.19742	0.43633	0.526676	1.31616	0.191166
	0.536703	0.5276	0.393432	0.527196	3.16306	0.440886	0.528681	1.04555	0.191106
	0.538709	0.714732	0.393244	0.529206	3.71798	0.432148	0.530687	1.24402	0.194103
	0.540714	0.392128	0.394564	0.531215	5.02926	0.441409	0.532692	1.14893	0.189758
	0.54272	1.05972	0.389104	0.533224	3.61555	0.438577	0.534698	0.822485	0.191304
	0.544725	0.848174	0.392716	0.535234	4.14729	0.438026	0.536703	0.992901	0.190362
	0.546731	1.25416	0.389635	0.537243	3.66186	0.433067	0.538709	1.1829	0.19096
	0.548736	0.928644	0.394231	0.539252	3.36369	0.433032	0.540714	1.0224	0.191925
	0.550742	0.984842	0.387198	0.541262	3.95926	0.439671	0.54272	0.987604	0.190301
	0.552747	0.945431	0.390409	0.543271	3.33306	0.431481	0.544725	1.31546	0.193009
	0.554753	0.480467	0.388562	0.54528	3.70071	0.437159	0.546731	1.0621	0.188896
	0.556758	1.378	0.393657	0.54729	4.02195	0.427918	0.548736	1.07533	0.192744
	0.558764	1.82156	0.390946	0.549299	2.92422	0.433806	0.550742	0.801278	0.187773
	0.560769	1.68534	0.385998	0.551308	4.02263	0.43192	0.552747	0.738426	0.190444
	0.562775	1.71748	0.389372	0.553318	3.6416	0.435084	0.554753	1.57132	0.189265
	0.56478	1.22996	0.386684	0.555327	4.21968	0.431018	0.556758	1.58379	0.190305
	0.566786	1.55582	0.386705	0.557336	3.51012	0.425775	0.558764	1.10272	0.188756
	0.568791	1.12437	0.387621	0.559346	3.38364	0.431499	0.560769	1.24858	0.187634
	0.570797	1.84503	0.387846	0.561355	3.96789	0.432143	0.562775	0.985906	0.187239
	0.572802	0.913929	0.388828	0.563364	3.62709	0.432006	0.56478	0.957411	0.188331
	0.574808	0.802893	0.391364	0.565374	3.81659	0.421229	0.566786	1.74703	0.187557
	0.576813	0.885017	0.387879	0.567383	3.79938	0.429369	0.568791	1.09777	0.186517
	0.578819	2.01315	0.392415	0.569393	4.29466	0.42316	0.570797	1.21188	0.187361
	0.580824	0.623041	0.389039	0.571402	4.30186	0.42325	0.572802	1.00847	0.188506
	0.58283	0.609661	0.392274	0.573411	3.70314	0.428499	0.574808	1.35752	0.18881
	0.584835	1.60957	0.390711	0.575421	3.57662	0.422164	0.576813	1.06868	0.187945
	0.586841	0.877942	0.389944	0.57743	3.55179	0.425545	0.578819	1.46795	0.189727
	0.588846	1.55394	0.392612	0.579439	4.2094	0.423133	0.580824	1.13451	0.187978
	0.590852	0.951717	0.387597	0.581449	3.87719	0.425322	0.58283	1.43066	0.190101
	0.592857	1.27115	0.38843	0.583458	4.62627	0.419612	0.584835	1.03935	0.187273
	0.594863	1.76375	0.391752	0.585467	3.48586	0.427449	0.586841	1.27186	0.189635
	0.596868	1.27871	0.392832	0.587477	3.27398	0.420796	0.588846	1.40939	0.188297
	0.598874	0.574486	0.394399	0.589486	3.60613	0.432329	0.590852	1.37507	0.186792
	0.600879	2.07184	0.393207	0.591495	4.62799	0.421697	0.592857	1.52407	0.18875
	0.602885	1.70167	0.393485	0.593505	3.90858	0.425712	0.594863	1.37599	0.186668
	0.60489	1.52259	0.394182	0.595514	4.48782	0.429364	0.596868	1.01488	0.188936
	0.606896	1.33917	0.394503	0.597523	3.84055	0.423889	0.598874	1.73407	0.189815
	0.608901	1.21367	0.395989	0.599533	3.44103	0.425709	0.600879	1.29991	0.189391
	0.610907	1.2272	0.392951	0.601542	4.47867	0.423533	0.602885	1.14122	0.188691
	0.612912	1.66299	0.396804	0.603551	3.97797	0.433524	0.60489	0.852451	0.191313
	0.614918	1.05225	0.398448	0.605561	4.94518	0.42916	0.606896	1.36873	0.188787
	0.616923	1.80913	0.395032	0.60757	3.77534	0.428149	0.608901	0.72823	0.190181
	0.618929	1.05664	0.397651	0.609579	3.90294	0.434398	0.610907	1.37649	0.19121
	0.620934	0.750715	0.393312	0.611589	4.38257	0.428234	0.612912	1.382	0.193024
	0.62294	0.950102	0.398312	0.613598	4.1995	0.43025	0.614918	1.506	0.192736
	0.624945	1.22386	0.397911	0.615607	3.83645	0.429641	0.616923	1.07254	0.191535
	0.626951	1.39376	0.397817	0.617617	4.33034	0.432074	0.618929	1.36462	0.192961
	0.628956	1.92013	0.400075	0.619626	4.05852	0.430744	0.620934	1.29398	0.189081
	0.630962	0.724655	0.397818	0.621636	4.00404	0.432269	0.62294	1.23171	0.193626
	0.632967	0.830507	0.397434	0.623645	4.07464	0.427912	0.624945	1.07624	0.190998
	0.634973	1.11104	0.399427	0.625654	4.30298	0.434419	0.626951	1.13728	0.190052
	0.636978	2.22066	0.401363	0.627664	3.50824	0.431693	0.628956	1.09158	0.193048
	0.638984	1.09457	0.397163	0.629673	3.79958	0.432075	0.630962	1.55196	0.189129
	0.640989	1.1411	0.400903	0.631682	4.44496	0.43038	0.632967	1.33807	0.191315
	0.642995	1.69432	0.398684	0.633692	3.58895	0.446907	0.634973	1.09899	0.189577
	0.645	2.01682	0.404624	0.635701	3.10891	0.468939	0.636978	1.32405	0.19205
				0.63771	3.73086	0.464993	0.638984	0.993386	0.190168
				0.63972	3.7088	0.483743	0.640989	1.10959	0.192812
				0.641729	3.85579	0.487234	0.642995	1.58295	0.191938
				0.643738	4.49826	0.494678	0.645	1.20084	0.193253
				0.645748	3.8074	0.495583
				0.647757	3.77375	0.500418
				0.649766	2.7582	0.51504
				0.651776	4.04992	0.516936
				0.653785	3.04796	0.528706
				0.655794	4.81049	0.524869
				0.657804	3.86304	0.542131
				0.659813	2.95302	0.534971
				0.661822	3.31252	0.553511
				0.663832	3.0951	0.555285
				0.665841	4.02422	0.560875
				0.66785	3.34174	0.57085
				0.66986	4.35461	0.575521
				0.671869	3.4192	0.58744
				0.673879	3.87608	0.58258
				0.675888	3.69631	0.596582
				0.677897	2.11519	0.599
				0.679907	3.37611	0.61293
				0.681916	3.42919	0.606945
				0.683925	3.192	0.632785
				0.685935	4.47628	0.61919
				0.687944	4.35147	0.637219
				0.689953	3.42296	0.640272
				0.691963	5.00543	0.655538
				0.693972	1.67288	0.652291
				0.695981	3.93144	0.664999
				0.697991	2.42824	0.690139
				0.7	3.38402	0.666559

## Sheet: Figure 3
Figure 3a	ATP Titration Rg Values (Guinier)							Figure 3b	ATP and dATP Titration Rg Values (Guinier)
	Apo-NrdE			Holo-NrdE					Apo-NrdE + dATP			Holo-NrdE + dATP
	[ATP] (µM)	Rg (Å)	Rg Error	[ATP] (µM)	Rg (Å)	Rg Error			[ATP] (µM)	Rg (Å)	Rg Error	[ATP] (µM)	Rg (Å)	Rg Error
	0	28.56	0.14	0	45.36	0.3			0	73.7	1.38	0	93.5	1.13
	1000	28.51	0.14	10	44.87	0.29			100	59.04	0.69	500	74.65	1.32
	3000	29.81	0.17	25	44.1	0.34			500	43.59	0.44	1000	62.6	2
				50	41.43	0.33			1000	38.94	0.4	3000	47.54	0.46
				75	38.76	0.37			3000	36.52	0.38	5000	36.13	0.62
				100	38.17	0.23			5000	36.17	0.48	10000	35.2	0.33
				150	34.85	0.33			10000	36.12	0.34	15000	33.78	0.43
				200	36.56	0.47			15000	36.06	0.39
				300	31.36	0.23
				500	29.5	0.15
				1000	28.43	0.16
				3000	29.19	0.18
				10000	32.44	0.37
Figure 3c	TTP Apo Titration Rg Values (Guinier)							Figure 3d	TTP Holo Titration Rg Values (Guinier)
	Apo-NrdE			Holo-NrdE + ATP					Holo-NrdE
	[TTP] (µM)	Rg (Å)	Rg Error	[TTP] (µM)	Rg (Å)	Rg Error			[TTP] (µM)	Rg (Å)	Rg Error
	0	29.09	0.24	0	29.89	0.29			0	47.72	0.64
	20	29.47	0.45	20	30.52	0.24			20	49.94	0.53
	40	31.78	0.4	40	31.25	0.6			40	52.4	0.66
	60	33.56	0.25	60	32.58	0.29			60	58.31	0.7
	80	34.62	0.27	80	34.1	0.3			80	64.63	0.95
	100	35.54	0.31	100	34.94	0.43			100	79.1	1.14
	150	36.17	0.22	150	36.02	0.31			200	102.32	2.09
	200	37.09	0.23	200	36.62	0.29			500	106.84	3.91
	500	37.56	0.27	500	37.74	0.33

## Sheet: Figure 5
EFA-separated SEC-SAXS profile
Figure 5	NrdEF a2b2
	q	I	I_err
	0.013	1285.9	4.15968
	0.014	1267.48	3.60485
	0.015	1245.42	3.3076
	0.016	1222.53	3.10106
	0.017	1204.18	2.98682
	0.018	1179.13	2.78853
	0.019	1160.63	2.64406
	0.02	1121	2.3798
	0.021	1096.79	2.37505
	0.022	1069.7	2.23245
	0.023	1041.31	2.12387
	0.024	1014.05	1.97864
	0.025	982.267	1.9254
	0.026	954.124	1.88708
	0.027	917.844	1.79247
	0.028	886.405	1.72065
	0.029	856.624	1.60033
	0.03	822.955	1.57175
	0.031	793.506	1.53791
	0.032	760.807	1.51969
	0.033	730.695	1.52789
	0.034	700.542	1.46334
	0.035	670.197	1.42369
	0.036	639.684	1.38398
	0.037	611.673	1.35488
	0.038	580.577	1.32622
	0.039	555.178	1.28856
	0.04	529.047	1.29406
	0.041	497.982	1.2195
	0.042	471.531	1.24116
	0.043	445.568	1.19326
	0.044	421.923	1.21602
	0.045	396.475	1.16558
	0.046	376.217	1.17131
	0.047	352.54	1.17873
	0.048	331.842	1.15858
	0.049	312.395	1.15264
	0.05	289.858	1.13681
	0.051	274.207	1.1429
	0.052	256.35	1.09317
	0.053	237.283	1.11605
	0.054	221.286	1.09514
	0.055	206.216	1.10282
	0.056	194.231	1.07541
	0.057	178.745	1.05156
	0.058	167.254	1.05939
	0.059	154.305	1.04084
	0.06	143.576	1.0427
	0.061	132.295	1.02723
	0.062	123.609	0.980656
	0.063	114.595	0.993875
	0.064	104.142	1.0051
	0.065	99.0752	1.0341
	0.066	89.7696	1.02935
	0.067	87.3672	1.03952
	0.068	80.2333	1.03275
	0.069	72.7276	1.03361
	0.07	69.9378	1.05193
	0.071	63.9418	1.05311
	0.072	61.6608	1.05921
	0.073	57.9144	1.04789
	0.074	54.2215	1.05851
	0.075	50.3217	1.05116
	0.076	48.8978	1.07902
	0.077	46.2823	1.06085
	0.078	42.685	1.06102
	0.079	43.2827	1.07564
	0.08	40.7172	1.06192
	0.081	40.5868	1.09376
	0.082	38.2953	1.07466
	0.083	38.4389	1.08294
	0.084	36.0498	1.06672
	0.085	36.7746	1.08154
	0.086	33.4793	1.08377
	0.087	34.7035	1.08903
	0.088	34.0446	1.08441
	0.089	32.3514	1.06993
	0.09	31.9811	1.07565
	0.091	30.2497	1.07778
	0.092	30.2989	1.093
	0.093	30.3147	1.08756
	0.094	30.768	1.07575
	0.095	30.1444	1.07196
	0.096	29.5498	1.01179
	0.097	28.8516	1.0422
	0.098	27.9321	1.05323
	0.099	26.8401	1.0405
	0.1	26.572	1.04424
	0.101	25.6495	1.05916
	0.102	24.969	1.06075
	0.103	24.3831	1.08112
	0.104	24.9854	1.06681
	0.105	22.8229	1.07453
	0.106	22.4887	1.07648
	0.107	21.861	1.06671
	0.108	21.7567	1.07169
	0.109	18.0945	1.09502
	0.11	22.1412	1.07446
	0.111	19.0496	1.05574
	0.112	20.1503	1.0626
	0.113	17.2865	1.07992
	0.114	17.1488	1.10191
	0.115	16.7388	1.07043
	0.116	15.2692	1.06602
	0.117	14.0388	1.07993
	0.118	12.15	1.09249
	0.119	14.7069	1.16619
	0.12	13.2545	1.08612
	0.121	12.1699	1.05929
	0.122	11.0356	1.08212
	0.123	13.6948	1.07297
	0.124	9.34311	1.07704
	0.125	9.63259	1.0984
	0.126	10.1782	1.07579
	0.127	8.84825	1.07246
	0.128	8.36231	1.07721
	0.129	6.94096	1.04071
	0.13	7.68804	1.00373
	0.131	7.99284	1.02315
	0.132	8.30978	1.02592
	0.133	6.05528	1.06336
	0.134	5.73633	1.05011
	0.135	5.15878	1.06038
	0.136	5.43429	1.0659
	0.137	3.7013	1.06572
	0.138	7.47774	1.05965
	0.139	8.31338	1.06488
	0.14	6.42479	1.0578
	0.141	6.80377	1.08075
	0.142	4.63203	1.05928
	0.143	4.43008	1.06761
	0.144	6.20514	1.06871
	0.145	4.69183	1.07272
	0.146	5.18921	1.10021
	0.147	4.05975	1.06678
	0.148	2.73095	1.06751
	0.149	3.63361	1.07272
	0.15	4.51741	1.07639
	0.151	4.05985	1.07807
	0.152	3.72621	1.08369
	0.153	3.43089	1.06714
	0.154	2.40132	1.08383
	0.155	3.03628	1.07797
	0.156	4.4315	1.07979
	0.157	4.23305	1.08243
	0.158	3.60636	1.06443
	0.159	4.42717	1.06486
	0.16	2.71256	1.07675
	0.161	5.46272	1.06405
	0.162	4.44924	1.0978
	0.163	3.36946	0.981051
	0.164	3.98704	0.982952
	0.165	3.97921	1.02735
	0.166	1.7734	1.0309
	0.167	3.31432	1.03788
	0.168	4.81877	1.04901
	0.169	3.48556	1.03364
	0.17	1.47683	1.05655
	0.171	2.63894	1.07168
	0.172	3.26824	1.05412
	0.173	4.45308	1.07558
	0.174	2.24283	1.05862
	0.175	2.73057	1.07432
	0.176	3.38934	1.0609
	0.177	1.40713	1.07307
	0.178	0.958801	1.06918
	0.179	1.97491	1.07766
	0.18	2.13705	1.04753
	0.181	2.36756	1.07262
	0.182	4.30838	1.08274
	0.183	2.68867	1.08069
	0.184	2.93061	1.07832
	0.185	3.68746	1.06066
	0.186	2.47475	1.06176
	0.187	-0.445765	1.06892
	0.188	0.524354	1.06219
	0.189	1.85473	1.08224
	0.19	1.92891	1.06924
	0.191	2.5547	1.06381
	0.192	3.41667	1.05883
	0.193	2.19724	1.05999
	0.194	3.37225	1.07573
	0.195	0.0632696	1.07458
	0.196	2.22514	1.02809
	0.197	1.14588	0.956705
	0.198	0.339919	0.994376
	0.199	1.03048	1.0159
	0.2	1.73705	1.04581
	0.201	0.23581	1.02472
	0.202	0.55966	1.0447
	0.203	2.70427	1.04178
	0.204	2.26637	1.03674
	0.205	2.11057	1.06563
	0.206	3.27956	1.06557
	0.207	0.810162	1.04867
	0.208	-0.218284	1.05607
	0.209	3.06193	1.06627
	0.21	0.223458	1.06378
	0.211	2.14314	1.07704
	0.212	-0.0198333	1.04812
	0.213	1.34257	1.05498
	0.214	1.99254	1.05855
	0.215	1.92393	1.06833
	0.216	1.19935	1.08578
	0.217	1.29514	1.05403
	0.218	2.2755	1.04884
	0.219	-0.460002	1.04184
	0.22	1.97793	1.07102
	0.221	-0.147009	1.05459
	0.222	2.09592	1.08101
	0.223	0.44815	1.03951
	0.224	0.510416	1.04609
	0.225	2.47719	1.05147
	0.226	-0.289571	1.10081
	0.227	-0.468835	1.07771
	0.228	0.290799	1.04608
	0.229	-0.748427	1.04685
	0.23	1.08843	0.981883
	0.231	3.07408	0.95976
	0.232	1.06195	0.997131
	0.233	2.29555	1.02673
	0.234	1.42523	1.01711
	0.235	2.51148	1.02969
	0.236	1.07072	1.03877
	0.237	1.04679	1.03914
	0.238	0.830099	1.0659
	0.239	2.42772	1.04583
	0.24	2.10072	1.04011
	0.241	0.167082	1.04743
	0.242	2.35224	1.0589
	0.243	-0.0177012	1.06482
	0.244	1.10013	1.07238
	0.245	1.50917	1.04666
	0.246	1.05891	1.03997
	0.247	-0.389584	1.05716
	0.248	1.15475	1.05379
	0.249	-1.39699	1.07189
	0.25	0.485583	1.04027
	0.251	0.822322	1.03962
	0.252	1.45924	1.0443
	0.253	2.27044	1.06087
	0.254	2.60291	1.05726
	0.255	2.86587	1.06006
	0.256	-0.406615	1.04413
	0.257	1.11167	1.04635
	0.258	-1.17057	1.04554
	0.259	1.12177	1.05518
	0.26	0.337586	0.96031
	0.261003	1.75261	0.856935
	0.262006	1.04996	0.912887
	0.263009	-0.527494	0.78542
	0.264013	0.345433	0.830148
	0.265016	0.927888	0.802081
	0.266019	0.981866	0.782097
	0.267022	0.484076	0.834678
	0.268025	1.18437	0.748758
	0.269028	-0.0499438	0.792147
	0.270031	0.307286	0.716854
	0.271034	-0.980866	0.765865
	0.272038	2.04006	0.741566
	0.273041	1.51756	0.727242
	0.274044	1.5711	0.725507
	0.275047	0.716221	0.694773
	0.27605	1.52782	0.74885
	0.277053	1.587	0.668649
	0.278056	1.70011	0.713537
	0.27906	-0.896476	0.698421
	0.280063	0.0588215	0.659851
	0.281066	0.478099	0.697158
	0.282069	1.40143	0.657817
	0.283072	1.15374	0.708857
	0.284075	1.91297	0.621777
	0.285078	2.56285	0.655521
	0.286081	2.01041	0.652029
	0.287085	1.08919	0.632979
	0.288088	2.27405	0.650423
	0.289091	1.15474	0.633737
	0.290094	1.43553	0.649847
	0.291097	0.386278	0.571654
	0.2921	1.83874	0.625078
	0.293103	0.944021	0.632863
	0.294107	0.893287	0.595822
	0.29511	1.29132	0.62508
	0.296113	1.97073	0.585757
	0.297116	2.2857	0.623274
	0.298119	1.22789	0.554183
	0.299122	0.285081	0.595286
	0.300125	1.29915	0.599196
	0.301129	1.13656	0.559724
	0.302132	0.928767	0.572057
	0.303135	1.22645	0.574127
	0.304138	-0.293204	0.58831
	0.305141	0.217914	0.541576
	0.306144	0.313905	0.559509
	0.307147	1.95647	0.568403
	0.30815	1.71985	0.539889
	0.309154	1.2195	0.563076
	0.310157	0.641121	0.543337
	0.31116	1.49158	0.591279
	0.312163	1.52999	0.512083
	0.313166	1.6152	0.538569
	0.314169	0.508571	0.564552
	0.315172	0.295694	0.524263
	0.316176	0.843662	0.554203
	0.317179	1.2257	0.527013
	0.318182	0.00822173	0.543726
	0.319185	1.17566	0.500581
	0.320188	1.28948	0.519372
	0.321191	1.20918	0.538155
	0.322194	0.63363	0.518341
	0.323197	1.28723	0.518782
	0.324201	0.212362	0.504833
	0.325204	1.55661	0.535608
	0.326207	1.34432	0.494555
	0.32721	0.890382	0.512401
	0.328213	1.22498	0.515198
	0.329216	1.89455	0.48997
	0.330219	1.12368	0.512039
	0.331223	1.17335	0.488799
	0.332226	0.925585	0.527271
	0.333229	0.14021	0.487138
	0.334232	0.886628	0.493261
	0.335235	0.644064	0.506762
	0.336238	0.649783	0.493466
	0.337241	-0.523125	0.496623
	0.338245	1.44963	0.491228
	0.339248	1.02729	0.486803
	0.340251	0.0171733	0.485226
	0.341254	0.985698	0.483414
	0.342257	1.3686	0.492096
	0.34326	0.817281	0.485519
	0.344263	1.0834	0.481533
	0.345266	2.13589	0.471688
	0.34627	1.00853	0.487721
	0.347273	1.14185	0.468357
	0.348276	0.755663	0.470091
	0.349279	0.951634	0.487269
	0.350282	1.28835	0.458942
	0.351285	0.436612	0.476616
	0.352288	0.904099	0.461161
	0.353292	0.70009	0.461772
	0.354295	1.09804	0.469211
	0.355298	1.29387	0.452395
	0.356301	1.05719	0.471778
	0.357304	0.930413	0.463882
	0.358307	0.2095	0.462836
	0.35931	0.58751	0.444369
	0.360313	1.18203	0.457013
	0.361317	1.82907	0.446526
	0.36232	1.65773	0.457679
	0.363323	0.167836	0.464571
	0.364326	1.56179	0.43157
	0.365329	1.86808	0.44782
	0.366332	1.66017	0.435699
	0.367335	1.83036	0.451638
	0.368339	1.09881	0.450476
	0.369342	1.16452	0.430861
	0.370345	0.729947	0.446499
	0.371348	1.38013	0.431586
	0.372351	0.784825	0.430689
	0.373354	0.809068	0.438248
	0.374357	1.23784	0.446517
	0.37536	0.79559	0.42627
	0.376364	0.4429	0.422121
	0.377367	1.22213	0.442861
	0.37837	0.715199	0.430415
	0.379373	1.13605	0.423543
	0.380376	0.815266	0.421156
	0.381379	1.18377	0.42957
	0.382382	0.679066	0.427603
	0.383386	0.914932	0.41358
	0.384389	0.929127	0.445603
	0.385392	0.833122	0.40918
	0.386395	0.996073	0.411867
	0.387398	1.07583	0.421533
	0.388401	0.649358	0.414165
	0.389404	0.781306	0.425965
	0.390408	1.4869	0.408969
	0.391411	1.24991	0.415235
	0.392414	0.733241	0.405569
	0.393417	1.61899	0.406869
	0.39442	0.408115	0.420244
	0.395423	1.57451	0.412778
	0.396426	0.645713	0.408608
	0.397429	1.22247	0.400849
	0.398433	0.970135	0.421162
	0.399436	0.0990151	0.405902
	0.400439	0.471118	0.410262
	0.401442	0.992217	0.40047
	0.402445	1.02977	0.403095
	0.403448	0.756671	0.402361
	0.404451	1.06531	0.394007
	0.405455	0.876771	0.419554
	0.406458	0.911091	0.393877
	0.407461	0.606802	0.382297
	0.408464	0.968076	0.399954
	0.409467	0.589685	0.402564
	0.41047	0.880363	0.396593
	0.411473	0.733753	0.399643
	0.412476	0.780633	0.390793
	0.41348	1.25854	0.391818
	0.414483	0.912111	0.404507
	0.415486	0.615412	0.409418
	0.416489	0.913285	0.425899
	0.417492	0.757688	0.411794
	0.418495	1.28867	0.425147
	0.419498	0.688346	0.428177
	0.420502	0.82355	0.417094
	0.421505	0.514193	0.404062
	0.422508	0.869452	0.416194
	0.423511	1.43369	0.393104
	0.424514	0.844487	0.398773
	0.425517	0.77074	0.394206
	0.42652	0.437159	0.401606
	0.427524	0.682219	0.399713
	0.428527	0.812449	0.382631
	0.42953	0.66073	0.391309
	0.430533	1.0228	0.390629
	0.431536	0.846491	0.391901
	0.432539	1.25899	0.39025
	0.433542	1.20718	0.384122
	0.434545	1.06278	0.386356
	0.435549	1.68346	0.376089
	0.436552	0.509222	0.395421
	0.437555	0.914148	0.385614
	0.438558	0.856926	0.388041
	0.439561	1.12556	0.369587
	0.440564	1.2157	0.386144
	0.441567	0.815251	0.377186
	0.442571	1.48913	0.37155
	0.443574	1.0617	0.394401
	0.444577	1.93907	0.370901
	0.44558	0.868797	0.372318
	0.446583	1.31441	0.377767
	0.447586	0.905907	0.370011
	0.448589	1.51364	0.384147
	0.449592	1.40112	0.36566
	0.450596	1.17787	0.378376
	0.451599	0.598251	0.365009
	0.452602	0.986195	0.362236
	0.453605	0.947159	0.369355
	0.454608	0.375667	0.379276
	0.455611	0.885672	0.360933
	0.456614	1.16119	0.358195
	0.457618	0.555512	0.372164
	0.458621	0.474414	0.361744
	0.459624	1.46957	0.369676
	0.460627	0.780828	0.364549
	0.46163	1.46386	0.360749
	0.462633	1.50925	0.36334
	0.463636	0.651571	0.356005
	0.464639	0.769303	0.372273
	0.465643	1.64697	0.362977
	0.466646	1.40701	0.351681
	0.467649	0.828462	0.357742
	0.468652	1.011	0.35372
	0.469655	0.30672	0.36149
	0.470658	0.957818	0.355197
	0.471661	0.691548	0.36337
	0.472665	0.962941	0.348223
	0.473668	1.16964	0.348277
	0.474671	0.763233	0.357658
	0.475674	0.752946	0.361332
	0.476677	1.54847	0.356691
	0.47768	1.66652	0.344223
	0.478683	0.468686	0.351223
	0.479687	1.24469	0.347216
	0.48069	1.1367	0.34979
	0.481693	1.05804	0.35917
	0.482696	0.410737	0.350528
	0.483699	0.806934	0.350568
	0.484702	0.989604	0.339155
	0.485705	0.719257	0.355389
	0.486708	1.22739	0.352644
	0.487712	1.12436	0.350519
	0.488715	0.611105	0.353307
	0.489718	1.09715	0.339188
	0.490721	1.1536	0.350375
	0.491724	1.24019	0.342379
	0.492727	1.11865	0.35392
	0.49373	0.887092	0.345875
	0.494734	0.940774	0.346511
	0.495737	0.933559	0.354532
	0.49674	1.65098	0.343712
	0.497743	1.29693	0.351412
	0.498746	1.3874	0.348617
	0.499749	1.1817	0.3502
	0.500752	0.781674	0.343957
	0.501755	1.1391	0.34254
	0.502759	0.874689	0.353829
	0.503762	1.32492	0.352005
	0.504765	1.16039	0.342166
	0.505768	1.33386	0.350023
	0.506771	1.40947	0.348011
	0.507774	0.93695	0.348666
	0.508777	1.22592	0.347276
	0.509781	1.41409	0.356883
	0.510784	1.41783	0.340528
	0.511787	1.57534	0.349706
	0.51279	1.23003	0.353986
	0.513793	1.13771	0.343838
	0.514796	1.6291	0.356611
	0.515799	0.7539	0.343215
	0.516803	0.598511	0.352999
	0.517806	1.06691	0.345372
	0.518809	1.36636	0.35095
	0.519812	0.869845	0.364077
	0.520815	1.49382	0.354944
	0.521818	1.13436	0.359947
	0.522821	1.07507	0.350304
	0.523824	0.774671	0.359905
	0.524828	0.584846	0.358078
	0.525831	1.44456	0.357958
	0.526834	1.07518	0.35523
	0.527837	1.25621	0.351367
	0.52884	0.751696	0.364524
	0.529843	1.42949	0.349972
	0.530846	1.73842	0.37099
	0.53185	0.798267	0.356043
	0.532853	1.21209	0.353742
	0.533856	1.64045	0.367721
	0.534859	1.03091	0.356083
	0.535862	1.24908	0.369594
	0.536865	1.35602	0.363918
	0.537868	1.07945	0.358375
	0.538871	0.875045	0.36578
	0.539875	1.02919	0.359558
	0.540878	0.779749	0.379448
	0.541881	1.20927	0.358581
	0.542884	1.8678	0.37758
	0.543887	1.10694	0.365882
	0.54489	1.97157	0.361129
	0.545893	1.89539	0.37541
	0.546897	1.27532	0.362624
	0.5479	1.19326	0.38446
	0.548903	1.5991	0.356553
	0.549906	1.23446	0.362228
	0.550909	1.20986	0.372513
	0.551912	1.27167	0.365488
	0.552915	1.13286	0.377486
	0.553918	1.8929	0.369853
	0.554922	1.75269	0.368836
	0.555925	0.978368	0.36657
	0.556928	1.69859	0.377538
	0.557931	1.33522	0.379456
	0.558934	1.7039	0.373719
	0.559937	1.84182	0.376962
	0.56094	1.02348	0.368533
	0.561944	1.46713	0.370044
	0.562947	1.34527	0.373771
	0.56395	1.77246	0.378916
	0.564953	0.365446	0.396411
	0.565956	1.93089	0.36324
	0.566959	1.44167	0.390533
	0.567962	1.55617	0.374116
	0.568966	1.65838	0.376048
	0.569969	0.968577	0.392445
	0.570972	1.44403	0.377422
	0.571975	1.91455	0.38735
	0.572978	1.20289	0.37194
	0.573981	1.27178	0.383809
	0.574984	1.31366	0.397469
	0.575987	1.08579	0.37714
	0.576991	1.41914	0.394222
	0.577994	1.65222	0.37823
	0.578997	2.02037	0.386894
	0.58	1.7044	0.380846
